# Supplementary material for: Iron oxide and iron oxyhydroxide nanoparticles impair SARS-CoV-2 infection of cultured cells
Source: J Nanobiotechnology. 2022 Jul 30;20:352. doi: 10.1186/s12951-022-01542-2 (PMC9338509; doi:10.1186/s12951-022-01542-2)
Supplement: Supplementary file 2 — Additional file 2: The excel file (.xls) shows all the data obtained from this research. [file 12951_2022_1542_MOESM2_ESM.xlsx]

## Sheet: Data_Presto Blue assay
Doses		Ferric ammonium citrate (FAC)			Venofer			FeraSpinR			APS-IONP-10			DMSA-IONP-10			DMSA-IONP-16
0	100	100	100	100	100	100	100	100	100	100	100	100	100	100	100	100	100	100
25	100	100	100	100	100	100	100	100	100	100	100	100	100	88.97	99.78	100	100	100
50	100	100	100	100	100	100	100	100	100	100	100	100	100	96.75	97.43	100	100	100
125	97.16	79.22	99.5	100	94.03	99.24	100	100	100	100	98.67	98.28	100	100	99.78	100	98.67	99.73
250	89.11	97.23	92.65	77.38	88.97	85.34	100	98.67	99.63	100	92.1	96.72	100	100	100	100	72.16	96.12
500	93.61	96.89	94.01	71.3	75.16	73.97	100	92.16	96.27	98.25	90.45	94.17	100	63.68	98.46	95.4	88.41	94.13
Doses	Ferric ammonium citrate (FAC)			Venofer			FeraSpinR			APS-IONP-10			DMSA-IONP-10			DMSA-IONP-16
IONPs	Mean	SD	n	Mean	SD	n	Mean	SD	n	Mean	SD	n	Mean	SD	n	Mean	SD	n
0	100	0	3	100	0	3	100	0	3	100	0	3	100	0	3	100	0	3
25	100	0	3	100	0	3	100	0	3	100	0	3	96.25	6.30562	3	100	0	3
50	100	0	3	100	0	3	100	0	3	100	0	3	98.06	1.71415	3	100	0	3
125	91.96	11.095	3	97.7567	3.24968	3	100	0	3	98.9833	0.901795	3	99.9267	0.127018	3	99.4667	0.703019	3
250	92.9967	4.07109	3	83.8967	5.92828	3	99.4333	0.686465	3	96.2733	3.9689	3	100	0	3	89.4267	15.0787	3
500	94.8367	1.78945	3	73.4767	1.97672	3	96.1433	3.92153	3	94.29	3.90139	3	87.38	20.5392	3	92.6467	3.7236	3

## Sheet: Data_Tunel assay
Conditions				% alive												% dead
VERO E6 cells	96.36	97.75	97.26	100	100	98.36	95.38	100	98.28	98.46	3.64	2.25	2.74	0	0	1.64	4.62	0	1.72	1.54
VERO E6 + H2O2	78.57	0	0	66.67	92.16	91.67	72.22	90	78.57	75	21.43	100	100	33.33	7.84	8.33	27.78	10	21.43	25
VERO E6 + FAC50	98.51	98.33	100	100	100	100	98.94	100	100	100	1.49	1.67	0	0	0	0	1.06	0	0	0
VERO E6 + FAC250	100	100	98.04	100	100	96.72	100	100	96.92	100	0	0	1.96	0	0	3.28	0	0	3.08	0
VERO E6 + Venofer20	100	100	100	98.55	100	100	100	98.25	100	100	0	0	0	1.45	0	0	0	1.75	0	0
VERO E6 + Venofer100	100	100	98.36	100	100	99.86	100	100	100	100	0	0	1.64	0	0	0	0	0	0	0
VERO E6 + FeraSpinR50	100	100	98.04	96.88	100	100	100	97.86	100	100	0	0	1.96	3.13	0	0	0	2.14	0	0
VERO E6 + FeraSpinR250	85.11	96.67	100	97.87	98.18	85	82.19	75	92.45	100	14.89	3.33	0	2.13	1.82	15	17.81	25	7.55	0
VERO E6 + APS-IONP-10 50	98.15	100	98.55	100	100	100	99.15	100	100	100	1.85	0	1.45	0	0	0	0	0	0	0
VERO E6 + APS-IONP-10 250	100	100	100	100	100	100	100	100	100	100	0	0	0	0	0	0	0	0	0	0
VERO E6 + DMSA-IONP-10 50	100	95.83	100	95.83	100	100	100	100	97.22	100	0	4.17	0	0	0	0	0	0	2.78	0
VERO E6 + DMSA-IONP-10 250	95.56	94.44	86.67	92	80.85	91.3	87.04	88.57	85.71	92	4.44	5.56	13.33	8	19.15	8.7	12.96	11.43	14.29	8
VERO E6 + DMSA-IONP-16 50	91.67	96.25	100	97.22	100	95.83	96.15	98.85	99.8	100	8.33	3.75	0	2.78	0	4.17	3.85	1.15	0.2	0
VERO E6 + DMSA-IONP-16 250	93.48	93.62	84.75	95.35	98.33	95	96.55	96.19	95.8	97.17	6.52	6.38	15.25	4.65	1.67	5	3.45	3.81	4.2	2.83

## Sheet: Data_Iron leaching
		DMSA-IONP-5			DMSA-IONP-10			DMSA-IONP-16
pH-7	0.136	0.15	0.14	0.75	0.8	0.7	0.2	0.3	0.35
pH-5	2.83	2.57	2.66	0.6	0.5	0.4	0.3	0.4	0.2

## Sheet: Data_ICP-OES assays
high doses		FAC-250			Venofer-100			FeraSpinR- 250			APS-IONP-10nm			DMSA-IONP-10nm			DMSA-IONP-16nm
time	X media	SD	n	X media	SD	n	X media	SD	n	X media	SD	n	X media	SD	n	X media	SD	n
t=3h	13.67	6.61852	3	2.055	0.79903	3	2.74	1.57572	3	21.19	6.80237	3	2.75644	0.505205	3	7.46465	4.09915	3
t=6h	16.445	2.12839	3	3.64	0.608112	3	4.5	1.31053	3	53.345	2.42538	3	3.84556	0.393706	3	14.5082	7.16386	3
t=24h	3.295	0.318198	3	4.765	2.00111	3	28.66	7.91221	3	47.625	4.00929	3	12.6271	0.534464	3	17.5078	4.23174	3
low doses
t=3h	2.97	0.410122	3	0.677894	0.223801	3	1.39882	1.25676	3	13.4267	2.83974	3	0.688814	0.063701	3	3.22415	1.09419	3
t=6h	4.5	1.42836	3	0.407738	0.0650937	3	1.07441	0.539575	3	20.2833	1.64798	3	1.22405	0.159402	3	2.77144	1.04705	3
t=24h	9.51	0.989949	3	1.29337	0.209934	3	5.77877	3.6535	3	26.1367	1.68054	3	2.15343	0.13515	3	2.06126	0.284134	3

## Sheet: Data_Virus titer (%)
Therapeutic condition	X media	SD	n	X media	SD	n			Prophylactic condition	X media	SD	n	X media	SD	n
Control	100	14.2857	3	100	5.26316	3			Control	100	15.3846	3	100	17.8571	3
FAC_50	13.0952	2.97381	3	16.8421	6.31579	3			FAC_50	73.0769	7.69231	3	104.762	5.45545	3
FAC_250	0.0142857	0	3	0.00210526	0	3			FAC_250	6.15385	2.14145	3	94.0476	10.9109	3
Venofer_20	27.1429	2.85714	3	25.2632	8.42105	3			Venofer_20	87.1795	27.0145	3	140.476	4.12393	3
Venofer_100	22.1429	2.14286	3	26.3158	5.26316	3			Venofer_100	34.6154	11.5385	3	138.095	21.5276	3
FeraSpin R_ 50	85.7143	14.2857	3	86.9474	6.21053	3			FeraSpin R_ 50	112.82	23.5004	3	96.875	3.125	3
FeraSpin R_ 250	23.3333	3.59516	3	32.2947	1.24211	3			FeraSpin R_ 250	32.5641	1.93586	3	27.5	2.5	3
APS-IONP-10_50	21.4286	7.14286	3	100	17.4267	3			APS-IONP-10_50	23.0769	3.84615	3	98.8095	8.9879	3
APS-IONP-10_250	4.28571	0.714286	3	12.9056	1.36977	3			APS-IONP-10_250	23.8462	3.10881	3	38.2143	0	3
DMSA-IONP-10_50	36.1905	18.3689	3	49.6842	12.421	3			DMSA-IONP-10_50	26.9231	6.66173	3	20	5.71429	3
DMSA-IONP-10_250	1.80952	0.918443	3	3.72632	1.24211	3			DMSA-IONP-10_250	2.5641	1.93586	3	8.57143	2.85714	3
DMSA-IONP-16_50	31.4286	11.4286	3	34.375	0.744323	3			DMSA-IONP-16_50	41.0256	8.88231	3	62.5	8.92857	3
DMSA-IONP-16_250	13.3333	4.36436	3	22.5	2.0841	3			DMSA-IONP-16_250	15.3846	7.69231	3	13.125	6.875	3

## Sheet: Data_Viral replication
Therapeutic condition (sg)	X media	SD	n	X media	SD	n				Prophylactic condition (sg)	X media	SD	n	X media	SD	n
Control	100	18.4045	3	100	12.1356	3				Control	100	49.5691	3	100	50.5833	3
FAC_50	83.1483	31.5329	3	9.76393	7.06358	3				FAC_50	18.3358	5.8891	3	4.09494	0.492401	3
FAC_250	11.2442	4.83899	3	0.341582	0.15856	3				FAC_250	0.747379	0.467692	3	0.399787	0.0713114	3
Venofer_20	115.574	5.8944	3	93.6628	53.9975	3				Venofer_20	50.5919	6.4976	3	21.5883	10.0086	3
Venofer_100	116.713	25.9478	3	41.8658	2.19159	3				Venofer_100	22.6857	8.9165	3	9.32033	5.67629	3
FeraSpin R_ 50	52.0611	59.9465	3	17.7091	0.966864	3				FeraSpin R_ 50	91.3144	12.5827	3	64.515	7.9215	3
FeraSpin R_ 250	51.3162	8.61893	3	45.7981	8.8724	3				FeraSpin R_ 250	30.9064	1.32449	3	17.6414	5.92485	3
APS-IONP-10_50	38	7.92394	3	29.5	9.90492	3				APS-IONP-10_50	44.4865	5.96022	3	10.7392	0.660328	3
APS-IONP-10_250	18	3.30164	3	19.5	7.26361	3				APS-IONP-10_250	25.2871	15.8939	3	17.7431	0	3
DMSA-IONP-10_50	4.75118	3.45138	3	9.36684	2.95596	3				DMSA-IONP-10_50	26.9598	0.37318	3	12.3217	2.32518	3
DMSA-IONP-10_250	8.54158	3.97209	3	5.26031	2.57448	3				DMSA-IONP-10_250	4.74404	0.0980734	3	5.19758	0.442691	3
DMSA-IONP-16_50	120.509	84.9751	3	20.9936	14.8034	3				DMSA-IONP-16_50	29.6162	6.5083	3	22.1883	3.23215	3
DMSA-IONP-16_250	24.7057	20.546	3	27.5291	6.89969	3				DMSA-IONP-16_250	18.9397	8.44196	3	3.63402	0.590166	3
Therapeutic condition (g)	X media	SD	n	X media	SD	n				Prophylactic condition (g)	X media	SD	n	X media	SD	n
Control	100	16.6403	3	100	51.9676	3				Control	100	24.63	3	100	7.0096	3
FAC_50	29.7311	17.516	3	13.1577	7.2718	3				FAC_50	88.663	2.6355	3	1.72765	1.33471	3
FAC_250	6.77148	2.30722	3	0.684644	0.421845	3				FAC_250	78.9424	11.1762	3	0.0864441	0.0229892	3
Venofer_20	69.1349	21.6958	3	125.41	8.51582	3				Venofer_20	118.297	12.6237	3	7.80281	0.441758	3
Venofer_100	40.0716	14.0522	3	61.6295	9.50633	3				Venofer_100	50.8862	0.83201	3	1.89168	0.477085	3
FeraSpin R_ 50	16.8355	8.17056	3	14.0648	9.46169	3				FeraSpin R_ 50	39.6204	2.03032	3	125.318	37.993	3
FeraSpin R_ 250	69.9248	6.21777	3	15.6335	5.18946	3				FeraSpin R_ 250	34.1848	2.94181	3	37.2161	2.41283	3
APS-IONP-10_50	26.8924	5.28263	3	43	9.2446	3				APS-IONP-10_50	4.27627	1.38669	3	8.13998	2.89557	3
APS-IONP-10_250	6.97211	1.32066	3	46.5	19.1495	3				APS-IONP-10_250	7.91355	2.97148	3	4.24478	2.89557	3
DMSA-IONP-10_50	16.1916	3.24972	3	8.91326	3.78049	3				DMSA-IONP-10_50	63.7295	32.813	3	32.3751	3.13808	3
DMSA-IONP-10_250	7.11216	6.43392	3	10.1676	8.99868	3				DMSA-IONP-10_250	4.94209	0.763162	3	4.74198	1.31791	3
DMSA-IONP-16_50	30.7301	7.82702	3	30.5857	4.55932	3				DMSA-IONP-16_50	72.2322	5.97248	3	2.00047	0.247379	3
DMSA-IONP-16_250	36.0893	27.6179	3	10.7748	4.74843	3				DMSA-IONP-16_250	69.2826	2.60577	3	0.456053	0.0369659	3

## Sheet: Data_DHR assay
Vero E6 cells without IONP			Vero E6 cells with H2O2			Vero E6 cells + FAC			Vero E6 cells + DMSA-IONP-10			Vero E6 cells + DMSA-IONP-16			Vero E6 cells + FeraSpin R			Vero E6 cells + Venofer			Vero E6 cells + APS-IONP10
X media	SD	n	X media	SD	n	X media	SD	n	X media	SD	n	X media	SD	n	X media	SD	n	X media	SD	n	X media	SD	n
1	0	5	29.612	5.31032	5	7.438	2.90911	5	10.182	1.21695	5	4.444	2.28476	5	7.168	1.66972	5	1.828	0.308496	5	0.752	0.478665	5
DHR assay with NAC inhibitor
Vero E6 cells without IONP			Vero E6 cells without IONP + NAC			Vero E6 cells with H2O2			Vero E6 cells with H2O2 + NAC			Vero E6 cells + FAC			Vero E6 cells + FAC + NAC			Vero E6 cells + Venofer			Vero E6 cells + Venofer + NAC			Vero E6 cells + FeraSpin R			Vero E6 cells + FeraSpin R + NAC			Vero E6 cells + APS-IONP10			Vero E6 cells + APS-IONP10 + NAC			Vero E6 cells + DMSA-IONP-10			Vero E6 cells + DMSA-IONP-10 + NAC			Vero E6 cells + DMSA-IONP-16			Vero E6 cells + DMSA-IONP-16 + NAC
X media	SD	n	X media	SD	n	X media	SD	n	X media	SD	n	X media	SD	n	X media	SD	n	X media	SD	n	X media	SD	n	X media	SD	n	X media	SD	n	X media	SD	n	X media	SD	n	X media	SD	n	X media	SD	n	X media	SD	n	X media	SD	n
1	0	5	1	0	5	29.612	5.31032	5	2.036	0.228648	5	7.438	2.90911	5	1.254	0.221991	5	1.828	0.308496	5	1.62	0.232916	5	7.168	1.66972	5	1.558	0.326757	5	0.752	0.478665	5	0.89	0.258263	5	10.182	1.21695	5	1.436	0.491965	5	4.444	2.28476	5	1.172	0.566056	5

## Sheet: Data_GSH assay
Vero cells alone			Vero cells + H2O2			Vero cells + DMSA-IONP-10			Vero cells + DMSA-IONP-16			Vero cells + FeraSpin R			Vero cells + Venofer			Vero cells + FAC			Vero cells + APS-IONP-10
X media	SD	n	X media	SD	n	X media	SD	n	X media	SD	n	X media	SD	n	X media	SD	n	X media	SD	n	X media	SD	n
5.18081	1.20051	3	1.2614	0.216706	3	1.05991	0.612626	3	1.01697	0.154469	3	1.23489	0.420665	3	5.88332	0.371856	3	4.81512	0.464819	3	5.01232	0.650748	3

## Sheet: Data_Virus titer with NAC
			Virus titer			Virus titer
IONPs	Doses of IONPs		without NAC			with NAC
		X media	SD	n	X media	SD	n
Control	0	100	0	3	100	9.0269	3
FAC	50	14.1687	5.2377	3	17.8723	1.20359	3
	250	0.00445324	0.000279901	3	0.00425532	0	3
Venofer	20	63.2236	14.1876	3	53.1915	3.00896	3
	100	16.5512	3.67374	3	19.1489	3.00896	3
FeraSpin R	50	47.7161	30.1073	3	69.0052	48.4873	3
	250	46.9023	2.79496	3	48.8787	28.2843	3
APS-IONP	50	28.6121	8.86945	3	22.3404	1.50448	3
	250	6.14795	1.1721	3	5.31915	1.50448	3
DMSA-IONP-10	50	66.3523	36.2811	3	92.0069	8.08122	3
	250	40.5755	48.338	3	74.7556	8.08122	3
DMSA-IONP-16	50	70.554	71.0008	3	120.759	8.08122	3
	250	28.8474	16.1299	3	40.253	8.08122	3

## Sheet: Data_Iron metabolism qRT-PCR
Iron metabolism with IONP
	Genes	Control			FAC			Venofer			FeraSpin R			APS-IONP-10			DMSA-IONP-10			DMSA-IONP-16
	SLC11A2	1	0	4	0.961068	0.155537	4	0.883743	0.134117	4	0.661478	0.0901711	4	0.748107	0.453153	4	0.58075	0.214421	4	0.656645	0.199337	4
	SLC40A1	1	0	4	1.55361	1.96674	4	0.916881	1.06389	4	1.24504	1.69745	4	2.33066	1.43284	4	21.3131	17.416	4	3.83501	2.34854	4
	SLC48A1	1	0	4	1.69535	1.15884	4	1.12595	0.49925	4	1.44126	0.843948	4	1.02435	0.701339	4	3.42059	1.80684	4	1.68103	0.171158	4
	TFRC	1	0	4	0.750068	0.180711	4	0.709542	0.29223	4	0.644935	0.183583	4	0.942377	0.452729	4	0.965636	0.602478	4	1.06041	0.530743	4
	LCN2	1	0	4	1.48675	0.271722	4	0.880068	0.129226	4	0.820646	0.112995	4	0.7653	0.170025	4	7.04088	2.65834	4	5.63977	2.02499	4
	IREB2	1	0	4	1.25669	0.704313	4	1.09387	0.20048	4	0.797205	0.181878	4	0.741578	0.242632	4	1.2431	0.731619	4	0.834893	0.269091	4
Iron metabolism with SARS
	Genes	MOCK			SARS-CoV-2
	SLC11A2	1	0	3	2.77744	0.339482	3
	SLC40A1	1	0	3	38.8616	0	3
	SLC48A1	1	0	3	1.18327	0.177106	3
	TFRC	1	0	3	0.538559	0.000520134	3
	LCN2	1	0	3	6.87113	1.86951	3
	IREB2	1	0	3	5.17747	0.367478	3
Iron metabolism with IONPs and SARS
	Genes	Control_ SARS-CoV-2			FAC			Venofer			FeraSpin R			APS-IONP-10			DMSA-IONP-10			DMSA-IONP-16
	SLC11A2	2.77744	0.339482	3	0.849405	0.130933	3	0.524796	0.0353395	3	0.492669	0.0385156	3	0.939782	0.166772	3	0.608777	0.08008	3	0.82	0.13	3
	SLC40A1	38.8616	0	3	3.69308	0.056188	3	2.93463	0.105002	3	18.4146	4.24347	3	4.05657	0.054239	3	10.445	2.99106	3	2.20443	0.325001	3
	SLC48A1	1.18327	0.177106	3	3.61384	0.146038	3	1.69642	0.2656	3	0.824818	0.291883	3	3.41728	0.152522	3	2.60168	0.00666106	3	2.71626	0.0908885	3
	TFRC	0.538559	0.000520134	3	0.314366	0.0245648	3	0.256474	0.0663137	3	0.14094	0.0321778	3	0.786378	0.0818221	3	0.300563	0.00337924	3	0.200975	0.0786841	3
	LCN2	6.87113	1.86951	3	3.61779	0.848989	3	1.17043	0.376253	3	1.03902	0.205962	3	2.17059	0.00615549	3	17.3291	0.898285	3	10.2906	1.76703	3
	IREB2	5.17747	0.367478	3	1.74806	0.570588	3	1.41413	0.172973	3	1.26173	0.482022	3	1.03056	0.215313	3	0.839301	0.380896	3	1.04536	0.31709	3
